# Supplementary material for: Susceptibility to SARS-CoV-2 and MERS-CoV in Beagle Dogs
Source: Animals (Basel). 2023 Feb 10;13(4):624. doi: 10.3390/ani13040624 (PMC9951710; doi:10.3390/ani13040624)
Supplement: Supplementary file 1 [file animals-13-00624-s001.zip]

Archive with 6 entries (6 files):
- Fig. S1.pdf
- Fig. S2.pdf
- Supplementary caption.docx
- Table S1.pdf
- Table S2.pdf
- Table S3.pdf
